# Supplementary material for: Development of a Novel Live Attenuated Influenza A Virus Vaccine Encoding the IgA-Inducing Protein
Source: Vaccines (Basel). 2021 Jun 27;9(7):703. doi: 10.3390/vaccines9070703 (PMC8310050; doi:10.3390/vaccines9070703)
Supplement: Supplementary file 1 [file vaccines-09-00703-s001.zip]

Archive with 1 entries (1 files):
- vaccines-1259195-supplementary.pdf
